# Supplementary material for: Androgen Deprivation Therapy and Newly Developed Neovascular Age-Related Macular Degeneration Risk in Patients with Prostate Cancer
Source: J Clin Med. 2024 May 18;13(10):2978. doi: 10.3390/jcm13102978 (PMC11121844; doi:10.3390/jcm13102978)
Supplement: Supplementary file 1 [file jcm-13-02978-s001.zip]

Archive with 1 entries (1 files):
- jcm-2930448-supplementary.pdf
